# Supplementary material for: DeepIMAGER: Deeply Analyzing Gene Regulatory Networks from scRNA-seq Data
Source: Biomolecules. 2024 Jun 27;14(7):766. doi: 10.3390/biom14070766 (PMC11274664; doi:10.3390/biom14070766)
Supplement: Supplementary file 1 [file biomolecules-14-00766-s001.zip]

Archive with 1 entries (1 files):
- biomolecules-3029642-supplementary.pdf
